# Supplementary material for: Diversification of Transposable Elements in Arthropods and Its Impact on Genome Evolution
Source: Genes (Basel). 2019 May 6;10(5):338. doi: 10.3390/genes10050338 (PMC6562904; doi:10.3390/genes10050338)
Supplement: Supplementary file 1 [file genes-10-00338-s001.zip]

Archive with 10 entries (7 files):
- genes-456725-supplementary/
- genes-456725-supplementary/File S2.docx
- __MACOSX/
- __MACOSX/genes-456725-supplementary/
- __MACOSX/genes-456725-supplementary/._File S2.docx
- genes-456725-supplementary/File S1.tree
- __MACOSX/genes-456725-supplementary/._File S1.tree
- genes-456725-supplementary/genes-456725-SOM.docx
- __MACOSX/genes-456725-supplementary/._genes-456725-SOM.docx
- __MACOSX/._genes-456725-supplementary
