# Supplementary material for: Diversification of Transposable Elements in Arthropods and Its Impact on Genome Evolution
Source: Genes (Basel). 2019 May 6;10(5):338. doi: 10.3390/genes10050338 (PMC6562904; doi:10.3390/genes10050338)
Supplement: Supplementary file 1 [file genes-10-00338-s001.zip › genes-456725-supplementary/File S1.tree]

(((Mesobuthus_martensii: 0.098554, Acanthoscurria_geniculata: 0.105317): 0.036035, Tetranychus_urticae: 0.225291): 0.050806, (Locusta_migratoria: 0.086643, ((Nilaparvata_lugens: 0.121780, Acyrthosiphon_pisum: 0.188364): 0.025530, ((Bombus_terrestris: 0.021054, (Apis_mellifera: 0.003128, Apis_cerana: 0.004900): 0.014184): 0.094316, (((Melitaea_cinxia: 0.073261, Papilio_xuthus: 0.041310): 0.008999, (Bombyx_mori: 0.035666, Spodoptera_frugiperda: 0.049969): 0.006856): 0.090507, Drosophila_melanogaster: 0.151199): 0.036254): 0.020743): 0.012369): 0.032278);

(((((((Melitaea_cinxia:105.06909,Papilio_xuthus:105.06909):15.840712,(Bombyx_mori:103.953884,Spodoptera_frugiperda:103.953884):16.955918):180.990198,Drosophila_melanogaster:301.9):72.566331,((Apis_mellifera:7.476565,Apis_cerana:7.476565):20.923435,Bombus_terrestris:28.4):346.066331):56.844612,(Nilaparvata_lugens:369.88088,Acyrthosiphon_pisum:369.88088):61.430063):34.034357,Locusta_migratoria:465.3453):114.6547,((Mesobuthus_martensii:339.589985,Acanthoscurria_geniculata:339.589985):114.925139,Tetranychus_urticae:454.515125):125.484875);
